# Supplementary material for: Machine learning models predict coagulopathy in traumatic brain injury patients in ER
Source: Front Neurol. 2025 Sep 18;16:1649869. doi: 10.3389/fneur.2025.1649869 (PMC12488443; doi:10.3389/fneur.2025.1649869)
Supplement: Supplementary file 1 [file Data_Sheet_1.csv]

Table 1.Characteristic of TBI patients with coagulopathy and without coagulopathy
	Overall (n = 322)	With Coagulopathy (n = 271)	Without Coagulopathy (n = 51)	p
Gender (Male: Female)	151:171(0.88:1)	125:146 (0.86:1)	26:25 (1.04:1)	0.544
Age	55.70¡À21.09	54.58 (20.61)	61.71¡À22.78	0.028
Medicalhistory,n(%)				0.27
None	80 (24.8)	67 (24.7)	13 (25.5)
hypertension	79 (24.5)	65 (24.0)	14 (27.5)
Diabetes	90 (28.0)	81 (29.9)	9 (17.6)
Combined	73 (22.7)	58 (21.4)	15 (29.4)
Diagnosis,n(%)				0.429
Subdural hematomal	84 (26.1)	75 (27.7)	9 (17.6)
Epidural hematoma	82 (25.5)	67 (24.7)	15 (29.4)
Intracerebral hematoma	78 (24.2)	66 (24.4)	12 (23.5)
Subarachnoid hemorrhage	78 (24.2)	63 (23.2)	15 (29.4)
Region n(%)				0.964
Frontal region	83 (25.8)	70 (25.8)	13 (25.5)
Temporal region	78 (24.2)	67 (24.7)	11 (21.6)
Parietal region	82 (25.5)	68 (25.1)	14 (27.5)
Occipital region	79 (24.5)	66 (24.4)	13 (25.5)
GCS	9.11¡À2.57	9.38¡À2.46	7.65¡À2.67	<0.001
Temperature,¡æ	36.94¡À0.57	36.96¡À0.56	36.84¡À0.61	0.156
Heart rate	94.12¡À20.71	93.87¡À20.80	95.41¡À20.39	0.627
SBP,mmHg	136.22¡À19.80	136.87¡À19.99	132.78¡À18.59	0.177
DBP,mmHg	77.94¡À10.37	77.99¡À10.49	77.71¡À9.80	0.86
Hb,g/L	115.70¡À11.25	117.84¡À9.81	104.30¡À11.65	<0.001
WBC,109/L	17.21¡À5.37	16.46¡À4.92	21.19¡À5.92	<0.001
NEUT,109/L	12.99¡À5.82	11.96¡À5.06	18.46¡À6.56	<0.001
NEUT percentage	0.73¡À0.12	0.70¡À0.11	0.85¡À0.11	<0.001
PLT,109/L	180.08¡À23.64	179.81¡À24.91	181.48¡À15.32	0.645
LYMPH percentage	12.10¡À2.13	12.35¡À2.08	10.78¡À1.94	<0.001
MPV,fL	12.47¡À1.40	12.50¡À1.41	12.35¡À1.36	0.506
PDW,%	16.57¡À2.61	16.62¡À2.62	16.29¡À2.53	0.407
ALT,U/L	23.22¡À5.85	22.31¡À5.11	28.05¡À7.08	<0.001
AST,U/L	31.57¡À5.83	31.91¡À5.91	29.74¡À5.07	0.014
A/G	1.66¡À0.29	1.72¡À0.24	1.31¡À0.32	<0.001
Cr,¦Ìmol/L	67.26¡À9.70	67.83¡À9.87	64.22¡À8.12	0.014
BUN,mmol/L	5.34¡À1.91	5.40¡À1.93	5.01¡À1.79	0.187
Na,mmol/L	138.22¡À10.20	138.21¡À10.15	138.29¡À10.55	0.961
K,mmol/L	4.52¡À0.85	4.50¡À0.86	4.62¡À0.80	0.329
Ca,mmol/L	1.51¡À0.30	1.51¡À0.30	1.47¡À0.31	0.378
Cl,mmol/L	102.87¡À7.61	102.95¡À7.52	102.46¡À8.15	0.678
